# Supplementary material for: High accuracy of genome-enabled prediction of belowground and physiological traits in barley seedlings
Source: G3 (Bethesda). 2022 Jan 31;12(3):jkac022. doi: 10.1093/g3journal/jkac022 (PMC8895982; doi:10.1093/g3journal/jkac022)
Supplement: jkac022_File_S2 [file jkac022_file_s2.zip]

Archive with 1 entries (1 files):
- jkac022_File_S2.csv
