# Supplementary material for: High accuracy of genome-enabled prediction of belowground and physiological traits in barley seedlings
Source: G3 (Bethesda). 2022 Jan 31;12(3):jkac022. doi: 10.1093/g3journal/jkac022 (PMC8895982; doi:10.1093/g3journal/jkac022)
Supplement: jkac022_File_S2 [file jkac022_file_s2.zip › jkac022_File_S2.csv]

Genotype	AdaIN	KonIN	FioIN	FioLN	MarIN
ALDEBARAN	2.318851642	0.627781336	1.462492705	0.062843649	0.285039787
ATHENE	-2.313471891	-2.877535884	-2.693176458	-1.579529568	-0.108979415
DEA	-2.227368671	-2.089370766	-1.46725428	0.713296717	0.342575532
FRIDERICUS	-1.101536233	-0.40270712	0.762091742	0.921345348	-0.873716928
HATIF	-1.824063318	-2.229791333	-2.621917803	-2.015145583	-0.851233226
KETOS	-0.579651485	0.158110377	1.520281557	0.860638803	-0.899098032
M101	0.922054501	0.593332308	0.54823426	1.409627714	-0.814758708
M102	-0.013051874	0.134081762	-0.346133279	-1.092903305	-2.2952727
M106	-0.389220525	-0.867187791	0.024174812	-1.005395709	-0.811739621
M11	-0.262117226	-0.386514453	-1.004503872	-1.323557034	0.319861045
M118	1.361967167	0.297403517	0.716249256	0.808880507	0.473057165
M121	0.878319664	1.46613327	1.755731141	-0.334456752	-0.040829659
M131	0.737067449	-1.059263269	-0.486381329	-1.183593252	0.463076764
M132	-0.951302881	0.641982563	-1.208588859	-0.572177997	-0.821578405
M136	-1.745095644	-1.433979307	-0.484056374	-0.082345688	-0.638657178
M140	-0.685039468	1.187156944	-1.775805838	-0.275432773	-1.581198785
M147	-0.29946731	0.08187518	-0.900717609	-1.386538181	-0.249200175
M148	0.283598696	-0.502567858	-0.890452382	0.412473393	-0.805645849
M149	1.68449782	1.062120168	-0.421230297	-0.769364414	-1.171735872
M150	0.362549864	0.829757517	-0.159752737	-0.116763213	-0.257475915
M151	0.817266443	0.207384103	0.365297512	0.469474476	-0.295458927
M154	1.272975235	0.653944687	0.247271724	0.287240374	0.094153331
M156	-0.079257293	0.405417997	-0.035865373	-0.403721059	0.111109733
M158	0.457029515	0.866934456	-1.308392929	-1.3289426	1.073488359
M162	-0.095000354	-0.654261642	0.361749794	-0.991124975	0.375775001
M163	0.143690412	-0.078459641	-0.781546522	0.26842905	-0.101318403
M169	-0.409135911	-0.339650542	-0.444029584	0.101410047	0.648495714
M177	-0.623832756	-0.8507205	-0.827365961	-0.277360893	1.177767504
M18	-0.996095184	-0.576484884	0.270965782	0.597860614	-1.420939595
M180	0.698575517	-0.368303837	-0.879856603	-0.252840291	0.393725876
M181	-0.010401806	-0.456608404	-1.101924943	-0.085352644	0.555778896
M190	0.888566059	0.504690407	0.297187736	1.591514718	0.059452711
M194	0.277861073	1.098226029	1.594238611	2.712656751	-0.623350888
M200	1.211622591	1.149507403	0.804626155	-0.754903515	-1.592071905
M201	-0.573123732	0.276322906	-1.020451423	-0.758696366	0.060264654
M215	-0.517688581	-1.582792341	-0.904756566	-1.774908488	-1.421060232
M216	-1.017024997	0.1938118	-1.46667939	-1.430370754	0.396147021
M22	-0.135975288	0.677462681	0.11471982	-0.240483831	0.7236435
M224	-1.351116666	-0.211397651	-0.036725788	-0.301904573	-0.488229428
M233	1.224380681	0.334425043	1.116920901	1.027126388	-0.298763348
M237	-0.486336514	-1.365321642	0.110328972	0.547164539	-0.358081383
M242	-1.638261608	-1.10180136	0.580463754	0.798577713	-0.163316691
M246	-0.296055959	0.828670684	0.369957879	1.070185681	0.20553436
M253	-0.674665345	0.912075946	-0.219546235	0.426420106	0.06734241
M254	-0.092890974	0.074568636	0.464549525	1.314553494	-0.653748418
M258	-0.605027286	0.497232692	0.684865239	-0.408505357	0.19043263
M259	0.342506286	0.403215855	1.134807586	0.887358926	-0.23175388
M262	0.581330798	0.329792032	0.67265661	0.108324016	0.671140966
M264	-0.863594255	-0.714809796	-0.463139245	-1.412484718	-0.122024012
M278	-0.852897415	-1.284192441	-0.882836259	-1.410722762	0.770047017
M281	-0.345708905	0.411038322	-0.037041614	0.17977769	0.406572208
M285	-0.404684062	0.602160568	-0.295774895	-1.08406337	-0.238935489
M287	-0.507864093	-0.13020271	-0.454790959	0.010538242	0.921007671
M288	-0.182465091	-0.235185421	-0.602026892	-0.390070364	0.536216721
M289	-0.825871782	-1.609340438	-0.816971416	-0.14830579	-0.962453755
M298	-0.747929796	-1.668130877	-0.809292768	-0.728127696	0.846291033
M299	-0.941666592	-0.310600836	-1.120405084	0.280657503	3.203890765
M30	0.370333002	0.211189001	-1.775051268	-0.823170838	-0.12139355
M304	0.880343737	0.468077711	1.436955114	2.135008826	-0.48774373
M313	0.593296134	-0.652092218	0.30031805	1.352422926	2.207782914
M314	-0.983711797	-0.392938352	0.695024195	0.532083601	0.281639904
M321	0.107032964	0.688601388	0.242521517	0.568323393	0.802547837
M324	1.861026991	0.294228603	1.291218078	0.425768681	-1.429281423
M328	2.077158936	-1.101677302	-0.060185323	-2.388762972	-1.494944996
M332	0.143117946	1.386704224	1.366072251	0.547567025	1.0520306
M338	1.708840218	-0.222176908	0.788217027	-0.078979633	-0.6745369
M339	-1.350130315	-0.463753929	1.220000822	-0.494745797	1.601526499
M345	1.040579595	1.661388812	-0.029773755	1.520487532	2.355227244
M349	-1.368396177	0.387047121	0.251180508	0.895938229	-0.513752149
M350	0.062328128	-0.55738405	1.112960261	-0.178934772	-1.328521748
M355	-0.940188453	-0.325602305	0.017846538	-0.108464543	0.137133887
M357	0.27377606	0.655701493	0.985072139	0.272428068	0.333817242
M36	-0.690483993	NA	-2.021136962	-0.747090106	-0.94720621
M365	-0.298905642	-0.141002265	0.663220428	-0.246113719	1.282274288
M373	0.467573789	1.29424152	0.243108144	1.261687745	2.306943879
M374	-1.326251165	-1.117286942	1.369478486	-1.003007252	1.252366652
M376	1.626539404	2.375278212	-0.314366429	1.870584074	0.522469279
M382	0.119268877	0.100610202	1.928584689	0.716631693	-1.672082961
M383	2.032938174	2.986231024	0.227486877	0.618987159	1.055346561
M42	0.889857386	-0.616741914	1.453401372	1.624745093	0.037039293
M52	1.561712933	-0.570973167	-0.891659353	-0.372835139	0.706337774
M53	0.183642743	1.111143506	1.033287808	1.629985726	1.347360898
M68	0.948629226	2.262674193	1.00595043	1.592972347	-1.436107413
M78	0.916705773	-0.709205679	-0.129237671	0.078372922	1.154578859
M84	-0.861229572	0.618978221	0.287842035	-0.089519673	-1.037195569
M92	1.186170431	-0.086971319	-0.416414791	-0.685993999	-0.649443229
M95	-0.089963543	-0.897680143	-1.302053131	-1.203449872	-0.819504487
PONENTE	0.234212623	-0.819260223	1.432904421	-0.136997087	1.108593902
ROBOR	-0.174577055	0.053217037	0.576755989	-1.034212578	-1.1125647
